# Supplementary material for: Mood dynamics in adolescents and young adults with and without a history of suicidal thoughts and actions: a network approach
Source: BMC Psychiatry. 2026 Jun 11;26:460. doi: 10.1186/s12888-026-08273-w (PMC13262410; doi:10.1186/s12888-026-08273-w)
Supplement: Supplementary file 4 — Supplementary Material 4 [file 12888_2026_8273_MOESM4_ESM.txt]

# C.Voss - BeMIND Daten
# Goal: Time-series network analyses for individuals with and without a history of suicidal behavior
# R-code was adapted from the mlVAR package: https://github.com/SachaEpskamp/mlVAR (Version:07/2021)

#prepartions.
rm(list = ls())
dev.off()

#setwd("C:/User...")
#load packages.
library("haven")
library("huge")
library("qgraph")
library("bootnet") 
library("ggplot2") 
library("dplyr")
library("mlVAR")

#load data.
BeMIND_Data <- read_dta("data1.dta")
View(BeMIND_Data)
#data extraction for the analyses.
data2 <-cbind(BeMIND_Data [c(1:11)]) # Matrix
is.numeric(data2)
View(data2)

#data2_npn <- huge.npn(data2)
par(mfrow=c(4,4))
for(i in 5:10) hist(data2[,i])

#short names.
names(data2)[4] <- c("time")
names(data2)[5] <- c("ANX") # Anxiety
names(data2)[6] <- c("IRR") # Irritability
names(data2)[7] <- c("STR") # Stress
names(data2)[8] <- c("ANH") # Anhedonia
names(data2)[9] <- c("DEP") # Depressed
names(data2)[10] <- c("HOP") # Hopeless

#define variable.
idvar <- "id"
beepvar <- "tag_nr"
dayvar <- "tag"

#determine variables.
vars <- c("STR","ANX", "IRR", "HOP", "DEP", "ANH")

#order data.
ordered = data2 %>% arrange(id,tag,tag_nr)
#View(ordered)

#determine groups.
sb_no <- subset(ordered, group_sb == 0 )
sb_swsi <- subset(ordered, group_sb == 1 )
sb_spsa <- subset(ordered, group_sb == 2 )

############################################################################################################.
############################################################################################################.

############################################################################################################.
############################################################################################################.
#no suicidal behavior group.
res_sb_no <- mlVAR(data = sb_no, 
                       vars = vars, 
                       idvar = idvar, 
                       dayvar = dayvar, 
                       beepvar = beepvar, 
                       lags = 1,
                       temporal = "orthogonal", contemporaneous = "orthogonal")

save(res_sb_no, file = "Total/BeMIND_SB_no.Rdata")


#suicidal thought group (wish to die and ideation).
res_sb_swsi <- mlVAR(data = sb_swsi, 
                     vars = vars, 
                     idvar = idvar, 
                     dayvar = dayvar, 
                     beepvar = beepvar, 
                     lags = 1,
                     temporal = "orthogonal", contemporaneous = "orthogonal")

save(res_sb_swsi, file = "Total/BeMIND_SB_swsi.Rdata")


#suicidal action group (plan or attempt).
res_sb_spsa <- mlVAR(data = sb_spsa, 
                        vars = vars, 
                        idvar = idvar, 
                        dayvar = dayvar, 
                        beepvar = beepvar, 
                        lags = 1,
                        temporal = "orthogonal", contemporaneous = "orthogonal")

save(res_sb_spsa, file = "Total/BeMIND_SB_spsa.Rdata")

## tables.
summary(res_sb_swsi,show=c("fit", "temporal", "contemporaneous", "between"), round=3)
print(res_sb_swsi)
summary(res_sb_spsa,show=c("fit", "temporal", "contemporaneous", "between"), round=3)
print(res_sb_spsa)
summary(res_sb_no,show=c("fit", "temporal", "contemporaneous", "between"), round=3)
print(res_sb_no)

### comparison of groups.
mlVARcompare(res_sb_swsi, res_sb_spsa)


#########################################################################################################.
#########################################################################################################.

############################################### Graphs ##################################################.


#nonsig = "hide"
pdf("general_network_Gesamt_Total_GroupLT_signOnly.pdf", width=14, height=7)

c1 = plot(res_sb_swsi, "contemporaneous", title = "Suicidal thought group (n = 94)", layout = "spring", repulsion=1.2, label.scale.equal=TRUE, normalize=TRUE, edge.width=1.5, theme ="colorblind", edge.labels=TRUE, edge.label.color="black", maximum=0.45, nonsig = "hide", rule="and")
t1 = plot(res_sb_swsi, "temporal", title = "Suicidal thought group (n = 94)", layout = "spring", repulsion=1.2, label.scale.equal=TRUE, normalize=TRUE, edge.width=1.5, theme ="colorblind", edge.labels=TRUE, edge.label.color="black", maximum=0.25, nonsig = "hide")
c2 = plot(res_sb_spsa, "contemporaneous", title = "Suicidal action group (n = 76)", layout = "spring", repulsion=1.2, label.scale.equal=TRUE, normalize=TRUE, edge.width=1.5, theme ="colorblind", edge.labels=TRUE,  edge.label.color="black", maximum=0.45, nonsig = "hide", rule="and")
t2 = plot(res_sb_spsa, "temporal", title = "Suicidal action group (n = 76)",  layout = "spring", repulsion=1.2, label.scale.equal=TRUE, normalize=TRUE, edge.width=1.5, theme ="colorblind",edge.labels=TRUE,  edge.label.color="black", maximum=0.25, nonsig = "hide")
c0 = plot(res_sb_no, "contemporaneous", title = "No history of suicidal behavior group (n = 902)",  layout = "spring", rotation=0.5,  label.scale.equal=TRUE, normalize=TRUE, edge.width=1.5, theme ="colorblind", edge.labels=TRUE, edge.label.color="black", maximum=0.45, nonsig = "hide", rule="and")
t0 = plot(res_sb_no, "temporal", title = "No history of suicidal behavior group (n = 902)", layout = "spring", repulsion=1.2, label.scale.equal=TRUE, normalize=TRUE, edge.width=1.5, theme ="colorblind", edge.labels=TRUE, edge.label.color="black", maximum=0.25, nonsig = "hide")
L = averageLayout(c1,t1,c2,t2,c0,t0)
layout(t(1:3))
qgraph(c1,layout=L)
qgraph(c2,layout=L)
qgraph(c0,layout=L)
qgraph(t1,layout=L)
qgraph(t2,layout=L)
qgraph(t0,layout=L)

dev.off()
dev.off()


#nonsig = "show"
pdf("general_network_Gesamt_Total_GroupLT_all.pdf", width=14, height=7)

cc1 = plot(res_sb_swsi, "contemporaneous", title = "Suicidal thought group (n = 94)", layout = "spring", repulsion=1.2, label.scale.equal=TRUE, normalize=TRUE, edge.width=1.5, theme ="colorblind", edge.labels=TRUE, edge.label.color="black", maximum=0.45, nonsig = "show", rule="and")
tt1 = plot(res_sb_swsi, "temporal", title = "Suicidal thought group (n = 94)", layout = "spring", repulsion=1.2, label.scale.equal=TRUE, normalize=TRUE, edge.width=1.5, theme ="colorblind", edge.labels=TRUE, edge.label.color="black", maximum=0.25, nonsig = "show")
cc2 = plot(res_sb_spsa, "contemporaneous", title = "Suicidal action group (n = 76)", layout = "spring", repulsion=1.2, label.scale.equal=TRUE, normalize=TRUE, edge.width=1.5, theme ="colorblind", edge.labels=TRUE,  edge.label.color="black", maximum=0.45, nonsig = "show", rule="and")
tt2 = plot(res_sb_spsa, "temporal", title = "Suicidal action group (n = 76)",  layout = "spring", repulsion=1.2, label.scale.equal=TRUE, normalize=TRUE, edge.width=1.5, theme ="colorblind",edge.labels=TRUE,  edge.label.color="black", maximum=0.25, nonsig = "show")
cc0 = plot(res_sb_no, "contemporaneous", title = "No history of suicidal behavior group (n = 902)",  layout = "spring", repulsion=1.2, label.scale.equal=TRUE, normalize=TRUE, edge.width=1.5, theme ="colorblind", edge.labels=TRUE, edge.label.color="black", maximum=0.45, nonsig = "show", rule="and")
tt0 = plot(res_sb_no, "temporal", title = "No history of suicidal behavior group (n = 902)", layout = "spring", repulsion=1.2, label.scale.equal=TRUE, normalize=TRUE, edge.width=1.5, theme ="colorblind", edge.labels=TRUE, edge.label.color="black", maximum=0.25, nonsig = "show")
#L = averageLayout(c1,t1,c2,t2,c0,t0,cc1,tt1,cc2,tt2,cc0,tt0)
layout(t(1:3))
qgraph(cc1,layout=L)
qgraph(cc2,layout=L)
qgraph(cc0,layout=L)
qgraph(tt1,layout=L)
qgraph(tt2,layout=L)
qgraph(tt0,layout=L)

dev.off()
dev.off()

#########################################################################################################.
#########################################################################################################.
##################################### Network indicators/centrality #####################################.
centrality(c1)
centrality(c2)
centrality(c0)
centrality(t1)
centrality(t2)
centrality(t0)
############################################### END ##################################################.
